# Supplementary material for: In situ Formation of Polymer Microparticles in Bacterial Nanocellulose Using Alternative and Sustainable Solvents to Incorporate Lipophilic Drugs
Source: Pharmaceutics. 2023 Feb 7;15(2):559. doi: 10.3390/pharmaceutics15020559 (PMC9958971; doi:10.3390/pharmaceutics15020559)
Supplement: Supplementary file 1 [file pharmaceutics-15-00559-s001.zip]

Archive with 1 entries (1 files):
- pharmaceutics-2160245-supplementary.pdf
